# Supplementary material for: Application of Acoustic Cardiography in Assessment of Cardiac Function in Horses with Atrial Fibrillation Before and After Cardioversion
Source: Animals (Basel). 2025 Jul 7;15(13):1993. doi: 10.3390/ani15131993 (PMC12248963; doi:10.3390/ani15131993)
Supplement: Supplementary file 1 [file animals-15-01993-s001.zip]

Archive with 5 entries (5 files):
- Figure S1_Illustration Audicor.pdf
- Table S1_Number of cycles analyzed per timepoint.pdf
- Table S2_List of echocardiographic variables.pdf
- Table S3_List of Audicor_acoustic cardiography variables.pdf
- Table S4_Reproducibility of snapshots variables.pdf
